# Supplementary material for: Antibiotic consumption study in two hospitals in Asmara from 2014 to 2018 using WHO’s defined daily dose (DDD) methodology
Source: PLoS One. 2020 Jul 2;15(7):e0233275. doi: 10.1371/journal.pone.0233275 (PMC7332034; doi:10.1371/journal.pone.0233275)
Supplement: S1 File — (XLSX) [file pone.0233275.s001.xlsx]

## Sheet: Sheet1
		2014 ATC/DDD CONSUMPTION OFF HAZHAZ HOSPITAL
	Drugs
		1	2	3	4	5	6	7	8	9	10	11	12	Total
	Ampicillin 1g		700			450			450			300	300	2200
	Ampicillin 500 mg													0
	cloxacillin 500 mg			100				100	50	50				300
	ceftriaxone 1 g	195		100	150	300		150		150		300	150	1495
	ceftriaxone 500mg			50										50
	ciprofloxacin 250 mg													0
	ciprofloxacin 500 mg				500				500	1000				2000
	metronidazole inj			23	100			50	50			61		284
	Metronidazole 500 mg													0
	metronidazole 250 mg				1000									1000
	Gentamycin inj		500	100		100	100	300	200				360	1660
	chloramphenicol 1 g inj		100					200						300
	chloramphenicol 250 mg cap												30	30
	Amoxicillin 500 mg tab			500				500				500	1000	2500
	Amoxicillin 250 mg													0
	crystaliine Pen 5 mega	200	200	500		600	600	600	600		500	600	800	5200
	Flucloxacilline 500 mg													0
	co trimoxazole							5000						5000
	Nutrafurantoin 100 mg													0
	Clarithromycin 500mgtab													0
	Tinidazole				600			500			100		100	1300
	Doxycycline													0
	streptomycin inj													0
	metronidazole syrup													0
	Erythromycin 250 mg tab													0

## Sheet: Sheet2
		2015 ATC/DDD CONSUMPTION OFF HAZHAZ HOSPITAL
	Drugs	1	2	3	4	5	6	7	8	9	10	11	12	Total
	Amoxicillin 250 mg													0
	Amoxicillin 500 mg tab	1000				1000				500				2500
	Ampicillin 1g		200					300		338			450	1288
	Ampicillin 500 mg				450									450
	ceftriaxone 1 g	150			100	21	150		75			130		626
	ceftriaxone 500mg													0
	chloramphenicol 1 g inj						50	100		50				200
	chloramphenicol 250 mg cap													0
	ciprofloxacin 250 mg	2000								1000				3000
	ciprofloxacin 500 mg													0
	Clarithromycin 500mgtab													0
	cloxacillin 500 mg											50		50
	co trimoxazole													0
	crystaliine Pen 5 mega	1900			1200					200		300	600	4200
	Doxycycline													0
	Erythromycin 250 mg tab													0
	Flucloxacilline 500 mg													0
	Gentamycin inj	150	150	200	240	240	300	230				200	300	2010
	metronidazole 250 mg						200						1000	1200
	Metronidazole 500 mg													0
	metronidazole inj						50						50	100
	metronidazole syrup													0
	Nutrafurantoin 100 mg													0
	streptomycin inj													0
	Tinidazole									500			300	800

## Sheet: Sheet3
		2016 ATC/DDD CONSUMPTION OFF HAZHAZ HOSPITAL
	Drugs	1	2	3	4	5	6	7	8	9	10	11	12	Total
	Amoxicilli+clavulonic acid 625 mg tab													0
	Amoxicillin 250 mg													0
	Amoxicillin 500 mg tab	1000				1000	1000		2000		500	1000		6500
	Ampicillin 1g	450				300	500		400	450	300	300	450	2700
	Ampicillin 500 mg						300							300
	ceftriaxone 1 g	50		150		100			100		120	120	150	640
	ceftriaxone 500mg													0
	chloramphenicol 1 g inj						100		200				50	300
	chloramphenicol 250 mg cap			500										500
	ciprofloxacin 250 mg												1000	0
	ciprofloxacin 500 mg													0
	Clarithromycin 500mgtab													0
	cloxacillin 500 mg	50			100		900							1050
	co trimoxazole													0
	crystaliine Pen 5 mega	900		400	200	100	900		600	600	600	600	700	4900
	Doxycycline													0
	Erythromycin 250 mg tab													0
	Flucloxacilline 500 mg			300										300
	Gentamycin inj	260		300			500		700	400	500	200	500	2860
	metronidazole 250 mg													0
	Metronidazole 500 mg													0
	metronidazole inj	150									50	100		300
	metronidazole syrup													0
	Nutrafurantoin 100 mg													0
	streptomycin inj													0
	Tinidazole													0

## Sheet: Sheet4
	Amoxicilli+clavulonic acid 625 mg tab													0
	Amoxicillin 250 mg													0
	Amoxicillin 500 mg tab			500										500
	Ampicillin 1g			800				450	450		300	200	300	2500
	Ampicillin 500 mg				250									250
	ceftriaxone 1 g		220	220		100		120	170		220		200	1250
	ceftriaxone 500mg													0
	chloramphenicol 1 g inj			50					50					100
	chloramphenicol 250 mg cap													0
	ciprofloxacin 250 mg													0
	ciprofloxacin 500 mg										500			500
	Clarithromycin 500mgtab													0
	cloxacillin 500 mg	100		100					100					300
	co trimoxazole													0
	crystaliine Pen 5 mega	300	200	700		1100	600	600	600	750	600		600	6050
	Doxycycline							1000						1000
	Erythromycin 250 mg tab													0
	Flucloxacilline 500 mg													0
	Gentamycin inj	200		500	300	300	300	300	300	300	300	200	300	3300
	metronidazole 250 mg													0
	Metronidazole 500 mg													0
	metronidazole inj		20	96										116
	metronidazole syrup													0
	Nutrafurantoin 100 mg													0
	streptomycin inj													0
	Tinidazole								100		100			200

## Sheet: Sheet5
		2018 ATC/DDD CONSUMPTION OFF HAZHAZ HOSPITAL
	Drugs	1	2	3	4	5	6	7	8	9	10	11	12	Total
	Amoxicilli+clavulonic acid 625 mg tab											120		120
	Amoxicillin 250 mg													0
	Amoxicillin 500 mg tab				500	500			1000					2000
	Ampicillin 1g	600		400	600	200	300	500	200	200	200	200	300	3700
	Ampicillin 500 mg													0
	ceftriaxone 1 g			500		300		200	200		200	200		1600
	ceftriaxone 500mg													0
	chloramphenicol 1 g inj													0
	chloramphenicol 250 mg cap													0
	ciprofloxacin 250 mg													0
	ciprofloxacin 500 mg					500					500			1000
	Clarithromycin 500mgtab													0
	cloxacillin 500 mg	150				200		100		50	100	50		650
	co trimoxazole													0
	crystaliine Pen 5 mega		500	1200	1200	300	340	1044	400	1100	1150	1000	500	8734
	Doxycycline													0
	Erythromycin 250 mg tab													0
	Flucloxacilline 500 mg													0
	Gentamycin inj	900	400	410	600	400	300	510	200	200	500	200	300	4920
	metronidazole 250 mg	1000												1000
	Metronidazole 500 mg									20	900	30		950
	metronidazole inj	100				60		60	40		105	30		395
	metronidazole syrup													0
	Nutrafurantoin 100 mg													0
	streptomycin inj													0
	Tinidazole	100		100										200

## Sheet: Sheet6
	2014	ATC/ DDD DATA MEDICAL WARD ORROTA NATIONAL REFFERAL HOSPITAL
	Drugs	1	2	3	4	5	6	7	8	9	10	11	12	TOTAL
	Ampicillin 1g				200	300	100	200			200	200	50	1250
	Ampicillin 500 mg				500			900	200	250	910	400	400	3560
	cloxacillin 500 mg						200	700	150	100	50			1200
	ceftriaxone 1 g		100		450	450	300	1000		200	200			2700
	ceftriaxone 500mg										140			140
	ciprofloxacin 250 mg				200	100	100	500	200	100	100	400	500	2200
	ciprofloxacin 500 mg						200		90		900			1190
	metronidazole inj		50	30	80	100	240	390	72		150	100	50	1262
	Metronidazole 500 mg													0
	metronidazole 250 mg				100			300	300	200	600			1500
	Gentamycin inj				50		400	150	50			270	330	1250
	chloramphenicol 1 g inj						110	200						310
	chloramphenicol 250 mg cap							240				200		440
	Amoxicillin 500 mg tab				1700	300	260	900	300	600	900	500	500	5960
	Amoxicillin 250 mg				300			400						700
	crystaliine Pen 5 mega					250	500	1600	150		1200	400	600	4700
	Flucloxacilline 500 mg				250								300	550
	co trimoxazole	100	200		11000	500	200	500	400	500	950		300	14650
	Nutrafurantoin 100 mg													0
	Clarithromycin 500mgtab		100			200		150			150			600
	Tinidazole				56									56
	Doxycycline							250	50	200	300			800

## Sheet: Sheet7
	2015	ATC/DDD MEDICAL WARD
	Drugs	1	2	3	4	5	6	7	8	9	10	11	12	TOTAL
	Ampicillin 1g			200	100	150	50			150	300	200	200	1350
	Ampicillin 500 mg			100				50	150	300				600
	cloxacillin 500 mg						150	50		300	100	170	60	830
	ceftriaxone 1 g			100	100	100	50	25		125	50	50	60	660
	ceftriaxone 500mg					50								50
	ciprofloxacin 250 mg	600		500			700	500		400	100	200	100	3100
	ciprofloxacin 500 mg			150										150
	metronidazole inj		30	50		150	50			30	200			510
	Metronidazole 500 mg	300												300
	metronidazole 250 mg	200	600			250	200	300		200	200	200	300	2450
	Gentamycin inj	330	120	160		150	50				100	150	50	1110
	chloramphenicol 1 g inj													0
	chloramphenicol 250 mg cap													0
	Amoxicillin 500 mg tab		500	500	100	100	400	400		700				2700
	Amoxicillin 250 mg													0
	crystaliine Pen 5 mega	600	800	1350	300	600	400	600		900	200	400	400	6550
	Flucloxacilline 500 mg	500												500
	co trimoxazole	500	200	300	50		200			200	300	50	250	2050
	Nutrafurantoin 100 mg													0
	Clarithromycin 500mgtab	200	300											500
	Tinidazole													0
	Doxycycline			50		100		300						450
	streptomycin inj			19		15		15		55	40	45	30	219
	metronidazole syrup	60												60

## Sheet: Sheet8
	Drugs	Jan	Feb	Mar	Apr	May	Jun	Jul	Aug	Sep	Oct	Nov	Dec	TOTAL
	Ampicillin 1g	100				200	50	200	350	800	100	750	800	3350
	Ampicillin 500 mg	400	700	800	400	600	250	400	100			100		3750
	cloxacillin 500 mg	100	100			150	100	250	100	400	100	110		1410
	ceftriaxone 1 g	420	250	100	80	260	140	150	50			60	356	1866
	ceftriaxone 500mg													0
	ciprofloxacin 250 mg	200	400	400	200	600	400	400	100	600	200	110		3610
	ciprofloxacin 500 mg						100						500	600
	metronidazole inj	50	130	106	50	50	150	100	50	150	36	72		944
	Metronidazole 500 mg	50												50
	metronidazole 250 mg		500	100	400	300	300	300	100	900	500	100	100	3600
	Gentamycin inj	150	200			50	180	300	100	250	200	250	50	1730
	chloramphenicol 1 g inj	235							100	200	50			585
	chloramphenicol 250 mg cap									100				100
	Amoxicillin 500 mg tab		600	400	200	600	100	150		100				2150
	Amoxicillin 250 mg													0
	crystaliine Pen 5 mega	750	700	400	200	250	500	600	300	1300	50	300	1350	6700
	Flucloxacilline 500 mg													0
	co trimoxazole	100	600	100	100	200	300	200			200	200	800	2800
	Nutrafurantoin 100 mg													0
	Clarithromycin 500mgtab													0
	Tinidazole													0
	Doxycycline		200			100				100	100	200		700
	streptomycin inj	20	30	15	30	50	20	20		45				230
	metronidazole syrup													0
	Erythromycin 250 mg tab												100	100

## Sheet: Sheet9
		2017 ATC/DDD Medical ward Orrota Hospital
	Drugs	1	2	3	4	5	6	7	8	9	10	11	12	TOTAL
	Ampicillin 1g	300	700		300	1150	200	200	400	400	600	200	200	4650
	Ampicillin 500 mg			200	200	400						200		1000
	cloxacillin 500 mg	200	300	200	400	100	370	100	270	250	100	100		2390
	ceftriaxone 1 g	50	150	50	160		220	90	60	240	260	250	200	1730
	ceftriaxone 500mg													0
	ciprofloxacin 250 mg								300	300			400	1000
	ciprofloxacin 500 mg	200	200	100	400	100				400		200		1600
	metronidazole inj	30	40	50		30					60			210
	Metronidazole 500 mg													0
	metronidazole 250 mg										700	400		1100
	Gentamycin inj		200	200	200	200		400	400	200	200	100	100	2200
	chloramphenicol 1 g inj							100						100
	chloramphenicol 250 mg cap										100	100		200
	Amoxicillin 500 mg tab													0
	Amoxicillin 250 mg													0
	crystaliine Pen 5 mega		1000	400	400	550	200	300	200	350	800	300	200	4700
	Flucloxacilline 500 mg													0
	co trimoxazole		400	200	300			300	400		300	400	400	2700
	Nutrafurantoin 100 mg													0
	Clarithromycin 500mgtab													0
	Tinidazole													0
	Doxycycline		100	299	200			200	200	200				1199
	streptomycin inj			10				45		30		60	30	175
	metronidazole syrup													0
	Erythromycin 250 mg tab													0

## Sheet: Sheet10
		2018 ATC/DDD Medical ward Orrota Hospital
	Drugs	1	2	3	4	5	6	7	8	9	10	11	12	TOTAL
	Ampicillin 1g	695	300	500	500	700	400	600	550	400	600	1200	1450	7895
	Ampicillin 500 mg		400	300										700
	cloxacillin 500 mg				50	60			100	50	200	200	100	760
	ceftriaxone 1 g	100	300	400	245	270	200	300	200	300	450	370	600	3735
	ceftriaxone 500mg			100								120		220
	ciprofloxacin 250 mg	400	400	600	400	400	400	750	400	200	250	600	1550	6350
	ciprofloxacin 500 mg								150		100		200	450
	metronidazole inj		40	60	120	160	160	160	160	80	336	320	580	2176
	Metronidazole 500 mg													0
	metronidazole 250 mg	700		300	400	600	400	200	450	100	600	1300	1000	6050
	Gentamycin inj	100	200	500	400	200			100			400		1900
	chloramphenicol 1 g inj												150	150
	chloramphenicol 250 mg cap													0
	Amoxicillin 500 mg tab													0
	Amoxicillin 250 mg													0
	crystaliine Pen 5 mega	100	200	800	600	600	700	650	600	600	600	1200	1550	8200
	Flucloxacilline 500 mg													0
	co trimoxazole	100	200	200	200	300	100		300	200	200	400	400	2600
	Nutrafurantoin 100 mg													0
	Clarithromycin 500mgtab													0
	Tinidazole													0
	Doxycycline													0
	streptomycin inj								80				80	160
	metronidazole syrup													0
	Erythromycin 250 mg tab													0
